# Supplementary material for: Determinants of victimization in patients with severe mental illness: results from a nation-wide cross-sectional survey in the Netherlands
Source: Front Psychiatry. 2025 Mar 17;16:1511841. doi: 10.3389/fpsyt.2025.1511841 (PMC11955743; doi:10.3389/fpsyt.2025.1511841)
Supplement: Supplementary file 1 [file DataSheet1.zip]

Archive with 7 entries (7 files):
- Appendix Table B.DOCX
- Appendix Table C.DOCX
- Appendix Table D.DOCX
- Appendix Figure D.DOCX
- Appendix Table E.DOCX
- Appendix Figure A.DOCX
- Appendix Table A.DOCX
